# Supplementary material for: A Subadult Specimen of Rubeosaurus ovatus (Dinosauria: Ceratopsidae), with Observations on Other Ceratopsids from the Two Medicine Formation
Source: PLoS One. 2011 Aug 10;6(8):e22710. doi: 10.1371/journal.pone.0022710 (PMC3154267; doi:10.1371/journal.pone.0022710)
Supplement: Table S1 — Data matrix used in the phylogenetic analysis of Centrosaurinae. (XLS) [file pone.0022710.s001.xls]

## Sheet: Sheet1
S1, centrosaurine data matrix
Changes made to the matrix of Farke et al. (in press) are highlighted in red.
	1	2	3	4	5	6	7	8	9	10	11	12	13	14	15	16	17	18	19	20	21	22	23	24	25	26	27	28	29	30	31	32	33	34	35	36	37	38	39	40	41	42	43	44	45	46	47	48	49
Protoceratops andrewsi	0	?	?	?	?	?	?	1	0	0	0	0	0	0	1	0	0	0	0	0	0	0	?	?	?	?	?	?	?	?	0	0	0	?	0	0	0	0	?	0	0	1	0	0	0	0	?	0	0
Turanoceratops tardabilis	?	?	?	?	?	?	?	?	?	?	?	?	?	?	?	0	0	0	0	?	?	?	?	?	0	0	0	1	0	?	?	1	?	?	?	?	?	0	?	?	?	?	?	?	?	?	?	?	?
Zuniceratops christopheri	1	0	0	0	0	0	0	0	?	?	0	1	0	0	?	0	?	0	0	?	0	0	0	0	0	0	0	1	0	?	?	1	1	0	1	1	0	0	?	?	?	?	0	?	?	?	?	?	0
Diabloceratops eatoni	0	1	1	0	0	0	0	1	0	1	0	0	1	0	0	0	0	?	0	0	?	1	?	?	0	0	0	1	0	2	?	1	1	0	1	1	0	1	0	1	0	1	1	0	0	1	0	1	1
Albertaceratops nesmoi	?	1	?	0	0	0	?	?	?	?	?	?	0	1	?	1	0	1	?	0	0	?	?	?	0	0	0	1	1	?	?	1	1	1	1	1	1	?	?	1	0	1	1	0	0	1	0	1	1
Avaceratops lammersi	0	1	?	0	0	0	1	1	1	1	?	0	?	1	?	1	0	1	0	?	?	1	?	0	?	?	?	?	?	?	?	?	?	?	1	0	?	?	?	?	0	0	1	0	0	0	?	?	1
Centrosaurus apertus	0	1	1	0	0	0	1	1	1	1	1	0	0	1	?	1	1	1	1	1	0	1	0	0	0	0	0	0	2	2	1	1	1	1	1	1	1	1	0	1	0	1	1	0	0	1	0	1	1
Centrosaurus brinkmani	0	1	1	0	0	0	1	1	1	1	?	?	0	1	?	1	1	1	1	1	0	1	0	0	0	0	1	0	2	1	1	1	1	1	1	1	1	1	0	1	0	1	1	0	0	1	0	1	1
Rubeosaurus ovatus	0	1	?	0	0	0	1	1	1	1	?	?	0	?	?	1	?	1	?	1	0	?	0	1	0	0	0	0	2	2	?	1	0	?	1	1	1	?	?	?	?	?	?	?	0	1	0	1	1
Styracosaurus albertensis	0	1	1	0	0	0	1	1	1	1	1	0	0	1	?	1	1	1	1	1	0	1	0	0	0	0	0	0	2	2	1	1	1	1	1	1	1	1	0	1	0	1	1	0	0	1	0	1	1
unnamed centrosaurine	?	?	1	0	0	0	?	?	?	?	?	?	?	1	?	?	?	?	?	1	?	?	0	?	0	0	0	0	2	2	?	1	1	1	?	?	?	1	0	?	?	?	?	0	?	1	0	1	1
Einiosaurus procurvicornis	?	1	1	0	0	0	1	?	?	?	?	?	?	1	?	1	1	1	1	1	0	1	1	1	0	0	0	0	2	2	0	1	0	?	1	1	1	1	0	1	0	1	1	0	0	1	0	1	1
Achelousaurus horneri	0	1	1	0	0	0	1	1	1	1	1	0	?	1	?	1	1	1	1	2	0	1	1	1	1	0	0	?	?	?	?	1	0	?	1	?	1	1	0	1	0	1	1	0	0	1	0	1	1
Pachyrhinosaurus canadensis	0	1	1	0	0	0	1	1	1	1	?	0	?	1	?	1	1	1	1	2	0	1	1	?	1	1	0	?	?	?	?	1	0	?	1	1	1	1	0	1	?	1	1	0	0	1	0	?	1
Pachyrhinosaurus lakustai	0	1	1	0	0	0	1	1	1	1	1	0	0	1	?	1	1	1	1	2	0	1	1	1	1	1	0	?	?	?	?	1	0	?	1	?	1	1	0	1	0	1	1	0	0	1	0	1	1
Chasmosaurus belli	1	0	0	1	1	1	0	0	0	?	0	1	0	0	1	1	1	1	1	1	1	0	1	?	0	0	0	0	0	1	0	1	1	1	1	1	1	1	1	1	1	0	1	1	1	1	1	1	1
Pentaceratops sternbergii	1	0	0	1	1	1	0	0	0	?	0	1	1	0	1	1	1	1	1	1	1	0	1	0	0	0	1	1	1	1	0	1	1	1	0	0	1	1	1	1	1	0	1	1	1	1	1	1	1
Sinoceratops zhuchengensis	?	?	?	?	?	?	?	?	?	?	?	?	?	0	0	?	?	?	?	1	?	?	?	?	?	?	?	?	?	?	?	?	0	?	?	?	?	1	0	1	0	?	1	?	?	1	0	?	1
[truncated: 48 more columns]
